# Supplementary material for: Characteristics of the Tongue Coating Microbiome and Its Subtype Differences in Patients with Inflammatory Bowel Disease
Source: Microorganisms. 2026 Jun 22;14(6):1381. doi: 10.3390/microorganisms14061381 (PMC13304174; doi:10.3390/microorganisms14061381)
Supplement: Supplementary file 1 [file microorganisms-14-01381-s001.zip]

Archive with 1 entries (1 files):
- microorganisms-4296189-supplementary.pdf
